# Supplementary material for: Predictors, Mediators and Moderators of Police Work-Related Stress: A Scoping Review
Source: Int J Environ Res Public Health. 2023 Jan 27;20(3):2253. doi: 10.3390/ijerph20032253 (PMC9916371; doi:10.3390/ijerph20032253)
Supplement: Supplementary file 1 [file ijerph-20-02253-s001.zip]

Archive with 1 entries (1 files):
- ijerph-2063774-supplementary.pdf
